# Supplementary material for: Single-cell sequencing analysis reveals development and differentiation trajectory of Schwann cells manipulated by M. leprae
Source: PLoS Negl Trop Dis. 2023 Jul 21;17(7):e0011477. doi: 10.1371/journal.pntd.0011477 (PMC10361531; doi:10.1371/journal.pntd.0011477)
Supplement: S1 Table — (XLS) [file pntd.0011477.s003.xls]

## Sheet: Cluster1_diff_with_annotation
Symbol	pct.1	pct.2	Cluster_1_Mean_UMI_Counts	Cluster_1_Other_Mean_UMI_Counts	Cluster_1_Log2_Fold_Change	Cluster_1_Pvalue	Cluster_1_AdjustPvalue
MT-ND5	0.987	0.932	13.1314	5.43957	1.13387	0	0
TOP2A	0.913	0.612	6.4161	2.69482	1.00516	0	0
MT-ND2	0.995	0.952	16.2732	7.8827	0.959463	0	0
CENPF	0.913	0.596	6.5662	3.08328	0.88984	0	0
MT-ND1	0.998	0.987	25.9597	13.5914	0.885688	0	0
HIST1H4C	0.948	0.718	11.9463	6.08234	0.870245	0	0
MTRNR2L12	0.921	0.765	4.7159	2.20895	0.832879	0	0
MT-ND4L	0.802	0.64	2.75705	1.12215	0.824076	0	0
MT-CYB	1	0.998	66.3955	37.3452	0.813608	0	0
ASPM	0.748	0.418	2.61736	1.1526	0.748862	0	0
MT-CO1	1	0.999	149.492	88.7995	0.74491	0	0
MT-ND4	1	0.994	37.6535	22.5943	0.712164	0	0
MKI67	0.806	0.489	3.48196	1.73619	0.71196	0	0
LRRC75A	0.765	0.47	2.43925	1.12796	0.692627	0	0
STC1	0.913	0.82	5.73133	3.18453	0.685827	0	0
MT-CO2	1	1	149.407	93.0886	0.676781	0	0
HNRNPH1	0.824	0.745	2.95415	1.55461	0.630265	0	0
BIRC5	0.807	0.511	3.02283	1.64082	0.607226	0	0
MT-ATP6	1	0.997	45.3237	29.5021	0.60284	0	0
HIST1H1B	0.51	0.229	1.41562	0.591217	0.60226	0	0
HIST1H1C	0.806	0.742	3.50459	2.00728	0.582937	0	0
HES1	0.394	0.162	0.806842	0.206296	0.582886	0	0
TPX2	0.799	0.524	3.15839	1.77709	0.582454	0	0
AC092069.1	0.528	0.276	1.1193	0.420944	0.576738	0	0
CKAP2	0.676	0.504	1.98525	1.01535	0.56682	0	0
NUSAP1	0.702	0.461	2.12352	1.1297	0.55252	0	0
HIST1H1E	0.518	0.362	1.24961	0.536303	0.550214	0	0
HMGB2	0.885	0.736	5.0734	3.15117	0.548987	0	0
PLCG2	0.602	0.505	1.43445	0.665523	0.547619	0	0
HIST1H1D	0.509	0.312	1.30491	0.579557	0.545191	0	0
EGR1	0.638	0.46	1.7499	0.888419	0.542201	0	0
SMC4	0.782	0.679	2.73948	1.57588	0.537772	0	0
AXL	0.889	0.829	4.25018	2.62519	0.53431	0	0
CENPE	0.558	0.35	1.33694	0.616191	0.532024	0	0
HIST2H2AC	0.453	0.326	1.06271	0.435089	0.523404	0	0
UBE2C	0.669	0.402	2.18139	1.21987	0.519184	0	0
MT-ND3	0.997	0.984	18.6144	12.6999	0.517743	0	0
TMPO	0.722	0.574	2.16205	1.21022	0.51667	0	0
H1FX	0.864	0.762	3.79616	2.36075	0.513097	0	0
GTSE1	0.589	0.376	1.37258	0.674862	0.502413	0	0
PTTG1	0.941	0.783	6.45679	4.27111	0.500449	0	0
PBK	0.627	0.41	1.54233	0.803681	0.495207	0	0
CCNB1	0.701	0.444	2.18061	1.27631	0.482606	0	0
TUBA1C	0.957	0.838	7.52196	5.10695	0.480732	0	0
KIF20B	0.658	0.503	1.76389	0.986104	0.476757	0	0
MT-ATP8	0.474	0.371	0.97569	0.422931	0.473491	0	0
MAP4K4	0.93	0.913	6.06651	4.09048	0.473195	0	0
TFPI2	0.485	0.327	1.18861	0.579891	0.470193	0	0
TUBA1B	0.998	0.962	28.3433	20.1828	0.470137	0	0
MT2A	1	1	128.307	93.6566	0.450024	0	0
MT-ND6	0.763	0.744	3.33147	2.17527	0.447977	0	0
STMN1	0.911	0.781	4.87203	3.31553	0.444322	0	0
KPNA2	0.748	0.618	2.50052	1.57751	0.441591	0	0
SMC1A	0.687	0.679	2.18129	1.34629	0.439229	0	0
KLF6	0.796	0.721	2.82771	1.8321	0.434609	0	0
CDK1	0.534	0.347	1.18552	0.629403	0.423634	0	0
CKS2	0.752	0.571	2.6636	1.73146	0.423592	0	0
AURKA	0.518	0.325	1.12941	0.589928	0.42149	0	0
H2AFX	0.645	0.492	1.6746	1.00056	0.41892	0	0
HNRNPA2B1	0.978	0.96	10.1951	7.39577	0.415133	0	0
HMGB1	0.996	0.984	19.6781	14.531	0.412949	0	0
TXNRD1	0.764	0.74	2.43458	1.58635	0.409216	0	0
HIST1H1A	0.32	0.171	0.603395	0.208125	0.40836	0	0
DLGAP5	0.522	0.34	1.12623	0.604528	0.406151	0	0
PRR11	0.474	0.339	0.922222	0.453422	0.403321	0	0
SPC24	0.401	0.295	0.689208	0.277321	0.403226	0	0
KNL1	0.445	0.311	0.851856	0.402088	0.401394	0	0
ITGA2	0.458	0.382	0.92884	0.461254	0.400527	0	0
DIAPH3	0.632	0.499	1.58513	0.964073	0.39639	0	0
ANLN	0.569	0.419	1.32078	0.764303	0.395511	0	0
UBE2S	0.86	0.683	4.5356	3.2095	0.39509	0	0
PLK1	0.523	0.328	1.1507	0.635612	0.394973	0	0
UBE2M	0.729	0.631	2.1151	1.37002	0.394379	0	0
H2AFZ	0.994	0.968	16.985	12.7032	0.392282	0	0
HMMR	0.498	0.328	1.04332	0.558724	0.39055	0	0
PCLAF	0.821	0.637	3.00256	2.05351	0.390453	0	0
DEPDC1	0.464	0.326	0.903857	0.453022	0.389868	0	0
CEP55	0.492	0.355	1.02633	0.547323	0.389097	0	0
CDC20	0.613	0.423	1.56259	0.968945	0.380179	0	0
YWHAE	0.962	0.95	7.08765	5.23239	0.375935	0	0
ANP32E	0.675	0.652	2.11184	1.39806	0.375903	0	0
DEK	0.974	0.936	8.84971	6.59274	0.375461	0	0
MBD2	0.636	0.632	1.49579	0.927878	0.372485	0	0
RRM2	0.549	0.391	1.20718	0.712037	0.366488	0	0
TUBB4B	0.949	0.846	7.15528	5.33335	0.364765	0	0
RAD21	0.78	0.778	2.69787	1.87294	0.364164	0	0
CENPU	0.51	0.41	1.01849	0.568819	0.363598	0	0
PRC1	0.429	0.33	0.777359	0.383489	0.361425	0	0
KCNMA1	0.769	0.681	2.78458	1.94903	0.359891	0	0
NUCKS1	0.98	0.953	9.31618	7.04992	0.357862	0	0
NSD2	0.537	0.502	1.12309	0.65769	0.356992	0	0
ARHGAP11A	0.481	0.388	0.989728	0.55413	0.356464	0	0
SGO2	0.458	0.344	0.880367	0.469234	0.355949	0	0
ARL4C	0.738	0.679	2.33826	1.61127	0.354345	0	0
SMC2	0.656	0.607	1.64286	1.06927	0.352976	0	0
HELLS	0.528	0.458	1.10584	0.649779	0.352126	0	0
MTRNR2L8	0.43	0.395	0.837021	0.440719	0.350579	0	0
MAZ	0.759	0.725	2.2422	1.54566	0.348935	0	0
KIF2C	0.431	0.297	0.795022	0.409744	0.348568	0	0
HMGN1	0.904	0.866	4.46772	3.29755	0.347425	0	0

## Sheet: Cluster2_diff_with_annotation
Symbol	pct.1	pct.2	Cluster_2_Mean_UMI_Counts	Cluster_2_Other_Mean_UMI_Counts	Cluster_2_Log2_Fold_Change	Cluster_2_Pvalue	Cluster_2_AdjustPvalue
SCG5	0.979	0.848	6.88083	4.08374	0.632457	0	0
PTX3	0.539	0.363	1.77501	0.807079	0.618831	0	0
C11orf96	0.802	0.403	1.58536	0.707396	0.598568	0	0
ADAMTS1	0.792	0.605	2.94479	1.72745	0.532397	0	0
CXCL12	0.987	0.867	6.07244	3.93524	0.51909	0	0
CXCL8	0.653	0.539	3.28267	2.06954	0.480487	6.08202e-254	1.59592e-249
FN1	1	0.991	48.2149	34.4114	0.474883	0	0
NEAT1	0.99	0.963	48.5362	34.8671	0.465822	4.01946e-170	1.05471e-165
PLPP3	0.89	0.598	1.99043	1.17341	0.460391	0	0
CCL2	0.754	0.528	2.24655	1.36577	0.456597	0	0
IGFBP3	0.791	0.544	1.85987	1.10169	0.444398	0	0
SERPINE1	0.764	0.627	3.95547	2.69132	0.424887	0	0
COL6A3	1	0.969	15.2321	11.1113	0.4225	0	0
CHI3L1	0.321	0.273	1.54078	0.919524	0.404521	6.94316e-179	1.82189e-174
JUN	0.987	0.889	6.66712	4.80257	0.401993	0	0
TSLP	0.676	0.391	1.12442	0.60942	0.400531	0	0
CYR61	0.734	0.63	4.51074	3.20531	0.390034	4.69175e-234	1.23112e-229
IGFBP4	0.999	0.976	17.4536	13.2166	0.37633	0	0
SLC5A3	0.759	0.614	2.55305	1.75866	0.365088	1.9664e-282	5.15985e-278
FOS	0.456	0.363	1.61448	1.03367	0.362436	3.58871e-153	9.41676e-149
AKR1C2	0.73	0.666	6.08642	4.51477	0.361756	2.33732e-111	6.13313e-107
GREM1	0.984	0.895	5.69503	4.21424	0.360633	0	0
FST	0.605	0.45	1.89899	1.26465	0.356258	7.7198e-273	2.02567e-268
ID2	0.961	0.826	4.01825	2.93509	0.350789	0	0
TNC	0.988	0.879	5.11748	3.80282	0.349055	0	0
SOCS5	0.825	0.491	1.27192	0.785138	0.347875	0	0
MMP2	0.998	0.949	9.58114	7.31683	0.34739	0	0
INHBA	0.865	0.705	3.34394	2.4194	0.345262	0	0
COL1A2	1	0.992	36.6075	28.6153	0.344675	0	0
PDGFRA	0.965	0.856	4.9924	3.77064	0.328949	0	0
BAALC	0.731	0.395	0.99388	0.587906	0.328453	0	0
ARL4C	0.881	0.65	2.34639	1.66696	0.327413	0	0
IER3	0.975	0.911	7.51168	5.79203	0.3256	3.22755e-286	8.4691e-282
TTC3	0.98	0.858	4.20884	3.16384	0.323046	0	0
ITGA11	0.841	0.616	1.92825	1.34592	0.319884	0	0
EFEMP1	0.784	0.504	1.30548	0.84947	0.317955	0	0
CCDC80	0.992	0.922	6.88876	5.33525	0.316398	0	0
CCDC85B	0.994	0.917	6.68044	5.17322	0.315165	0	0
CEMIP	0.422	0.239	0.738382	0.397964	0.314418	0	0
CTGF	0.554	0.39	1.52731	1.03416	0.313169	2.46824e-238	6.47666e-234
PSD3	0.898	0.66	2.03151	1.44671	0.309192	0	0
IGFBP5	0.274	0.2	0.753662	0.416836	0.307698	1.71263e-142	4.49394e-138
PKIG	0.939	0.715	2.2964	1.67073	0.303657	0	0
KCNMA1	0.91	0.655	2.71468	2.03151	0.293199	0	0
FBN1	0.998	0.953	8.58926	6.85481	0.287842	0	0
RPL10	1	0.994	44.6988	36.5062	0.285028	0	0
NREP	0.873	0.593	1.56546	1.11601	0.277872	0	0
MT1X	0.935	0.771	2.86653	2.19147	0.27682	0	0
FOSB	0.349	0.223	0.721761	0.421406	0.276566	1.07453e-172	2.81955e-168
JUNB	0.746	0.489	1.30444	0.903003	0.276136	0	0
SLC14A1	0.359	0.19	0.605735	0.326303	0.275824	0	0
DCN	0.947	0.811	3.75151	2.92767	0.274715	0	0
HCFC1R1	0.901	0.725	2.67701	2.0534	0.268115	0	0
C9orf16	0.966	0.795	3.0596	2.37263	0.267465	0	0
AKR1B1	0.98	0.917	12.1399	9.93197	0.265401	4.33034e-182	1.13628e-177
EID1	0.996	0.934	7.0135	5.67044	0.26465	0	0
TMSB4X	1	0.995	32.9964	27.3281	0.263147	0	0
CST3	0.994	0.915	6.06823	4.89498	0.261863	0	0
HTRA1	0.983	0.877	4.78882	3.8309	0.260978	0	0
COL6A1	1	0.977	17.1764	14.1812	0.259783	0	0
MRPS6	0.944	0.852	4.54615	3.63288	0.259575	2.26506e-249	5.94352e-245
RABAC1	0.997	0.933	6.96498	5.66207	0.2577	0	0
DAB2	0.912	0.711	2.27638	1.74175	0.257007	0	0
LMO4	0.999	0.959	11.2397	9.25428	0.255341	0	0
SELENOM	0.99	0.9	5.39105	4.35965	0.253913	0	0
SNX9	0.96	0.814	3.13111	2.46461	0.253839	0	0
AKR1C1	0.812	0.769	8.55415	7.01951	0.252613	4.58784e-70	1.20385e-65
COL12A1	0.879	0.629	1.64729	1.22327	0.251831	0	0
RCAN1	0.657	0.426	0.962766	0.650778	0.249742	0	0
EEF1A1	1	0.996	54.6793	45.9248	0.246789	0	0
UGCG	0.758	0.519	1.22135	0.872125	0.246758	0	0
NBL1	0.887	0.632	1.62708	1.2169	0.244916	0	0
CITED2	0.824	0.525	1.24408	0.893889	0.244772	0	0
MEG3	0.936	0.802	4.15005	3.34846	0.244082	1.02914269133029e-314	2.70047042205067e-310
CAV1	1	0.985	20.9119	17.5202	0.242617	0	0
OLFM2	0.451	0.243	0.595419	0.348475	0.242607	0	0
PPIB	0.997	0.948	9.24341	7.65851	0.242506	0	0
ARID5B	0.889	0.625	1.7188	1.301	0.240704	0	0
SOX4	0.789	0.632	1.9446	1.49456	0.239286	7.29314e-299	1.91372e-294
LTBP1	0.939	0.769	2.65717	2.09856	0.23913	0	0
C1R	0.858	0.635	1.95233	1.50235	0.238573	0	0
SPOCK1	0.865	0.616	1.60876	1.21373	0.236884	0	0
EEF2	0.999	0.953	7.93578	6.59299	0.234925	0	0
COL1A1	1	0.99	28.2839	23.8915	0.23446	6.68819e-193	1.75498e-188
COL3A1	0.996	0.963	13.8919	11.6665	0.233512	1.42369e-166	3.73576e-162
PCOLCE	0.994	0.921	6.18519	5.113	0.233144	0	0
RTL8C	0.887	0.623	1.5644	1.18243	0.232685	0	0
CA12	0.746	0.466	1.06806	0.762428	0.230715	0	0
MAGED1	0.958	0.774	2.51296	1.99716	0.22909	0	0
TPT1	1	0.992	34.1475	29.0593	0.225609	0	0
SGK1	0.669	0.41	0.868713	0.59877	0.225083	0	0
PDLIM2	0.91	0.66	1.74924	1.35605	0.222664	0	0
ITGA10	0.671	0.409	0.934585	0.662546	0.21863	0	0
FIS1	0.975	0.827	3.3067	2.70131	0.218547	0	0
KDELR3	0.78	0.48	0.961091	0.686182	0.217896	0	0
BDNF	0.763	0.48	1.01938	0.739676	0.215095	0	0
FTH1	1	0.997	91.089	78.3795	0.214262	2.13489e-113	5.60196e-109
YIF1A	0.934	0.716	2.12243	1.69254	0.2137	0	0
COL5A2	0.972	0.859	3.91401	3.25303	0.208408	0	0
PRRX1	0.987	0.88	4.18402	3.49006	0.207337	0	0

## Sheet: Cluster3_diff_with_annotation
Symbol	pct.1	pct.2	Cluster_3_Mean_UMI_Counts	Cluster_3_Other_Mean_UMI_Counts	Cluster_3_Log2_Fold_Change	Cluster_3_Pvalue	Cluster_3_AdjustPvalue
AKR1C1	0.997	0.73	19.6691	4.65032	1.87107	0	0
AKR1C2	0.993	0.61	13.3541	2.97395	1.85282	0	0
AKR1B1	0.999	0.914	24.1516	7.37967	1.58569	0	0
MALAT1	1	0.999	721.746	241.63	1.57473	0	0
SCD	0.796	0.229	3.17569	0.546863	1.43267	0	0
SOD2	0.907	0.536	5.0869	1.3153	1.39451	0	0
AKR1C3	0.923	0.569	5.38995	1.62958	1.28097	0	0
RND3	0.974	0.816	8.70749	3.00835	1.27609	0	0
CHI3L1	0.667	0.2	2.75257	0.667868	1.16987	0	0
CYTL1	0.803	0.453	3.42612	1.08393	1.08674	0	0
NEAT1	0.998	0.962	65.718	31.3701	1.04342	0	0
COL3A1	0.998	0.963	21.6382	10.0322	1.03704	0	0
SLC5A3	0.856	0.595	3.97374	1.46459	1.01298	0	0
NNMT	0.967	0.854	7.79142	3.47055	0.975643	0	0
FDPS	0.864	0.738	4.12399	1.62344	0.965806	0	0
FTL	0.999	0.99	77.4548	39.6821	0.947468	0	0
NUPR1	0.899	0.742	4.7756	2.0039	0.943137	0	0
HCFC1R1	0.879	0.733	4.20148	1.7345	0.927642	0	0
HMGCS1	0.568	0.321	1.60332	0.38193	0.91367	0	0
LGALS3	0.992	0.916	11.9116	5.88265	0.907635	0	0
C1R	0.8	0.651	3.13842	1.25372	0.876772	0	0
INSIG1	0.863	0.719	3.9374	1.77544	0.831034	0	0
LRRC75A	0.769	0.496	2.83753	1.16379	0.826619	0	0
MRPS6	0.947	0.853	6.46384	3.23361	0.818031	0	0
PDGFRA	0.959	0.858	6.67869	3.42567	0.794963	0	0
MEDAG	0.614	0.436	1.80519	0.623202	0.789258	0	0
S100A6	1	0.999	138.809	80.0717	0.786182	0	0
FADS1	0.776	0.645	2.95574	1.29496	0.785476	0	0
DBI	0.974	0.915	8.32429	4.42537	0.781272	0	0
ANGPTL2	0.741	0.611	2.54262	1.06247	0.780446	0	0
KCNQ1OT1	0.756	0.601	3.229	1.46337	0.779683	0	0
FN1	1	0.992	56.8431	32.7568	0.776966	0	0
MT-ND6	0.835	0.731	4.23724	2.08753	0.762353	0	0
HTRA1	0.953	0.885	6.53665	3.46883	0.754025	0	0
CTNNB1	0.695	0.623	2.19723	0.913874	0.740327	0	0
HLA-DRA	0.82	0.677	3.48751	1.72622	0.719013	0	0
FTH1	1	0.997	118.698	72.6247	0.701136	0	0
EPAS1	0.622	0.521	1.78927	0.717009	0.699988	0	0
CTSL	0.982	0.93	8.88733	5.09305	0.698418	0	0
ACAT2	0.714	0.65	2.42436	1.11701	0.693807	0	0
IDI1	0.545	0.452	1.47627	0.537084	0.68797	0	0
SQSTM1	0.921	0.864	5.32581	2.9514	0.678886	0	0
ITM2B	0.965	0.915	7.30619	4.20547	0.674159	0	0
DST	0.962	0.91	7.5259	4.36244	0.668961	0	0
GPNMB	0.621	0.553	1.81935	0.777486	0.665525	0	0
CAMK2N1	0.824	0.75	3.58237	1.89365	0.663203	0	0
TCEAL4	0.864	0.849	4.31763	2.37258	0.656929	0	0
LUM	0.571	0.458	1.59582	0.65368	0.650509	0	0
PSAP	0.886	0.845	4.34321	2.43142	0.6389	0	0
SDCBP	0.776	0.749	2.90775	1.51993	0.632958	0	0
PDGFRB	0.746	0.683	2.67858	1.3774	0.629767	0	0
APLP2	0.896	0.854	4.81094	2.75981	0.628111	0	0
PRUNE2	0.538	0.475	1.47305	0.603525	0.625045	0	0
LTBP1	0.83	0.795	3.49502	1.92645	0.619176	0	0
SNAI2	0.583	0.521	1.62462	0.708906	0.619033	0	0
PNRC1	0.702	0.625	2.31076	1.16075	0.615631	0	0
SAT1	0.753	0.712	2.68906	1.40964	0.614433	0	0
FAM20C	0.584	0.523	1.62773	0.717509	0.613498	0	0
MSMO1	0.479	0.373	1.17011	0.419401	0.612484	0	0
IFITM3	0.958	0.914	7.02924	4.25893	0.610495	0	0
DCN	0.902	0.823	4.68569	2.73871	0.604795	0	0
C1S	0.453	0.346	1.09554	0.3788	0.603911	0	0
LRP1	0.667	0.63	2.0476	1.00733	0.602394	0	0
APP	0.743	0.737	2.71597	1.45504	0.597989	0	0
IFI27L2	0.701	0.689	2.31546	1.19514	0.594897	0	0
CCDC102B	0.408	0.286	0.988753	0.320504	0.590776	0	0
CTSA	0.747	0.74	2.60755	1.41861	0.576838	0	0
BEX3	0.958	0.915	6.62382	4.11775	0.575003	0	0
PHKG1	0.355	0.199	0.827299	0.229344	0.571823	0	0
TKT	0.926	0.901	5.54318	3.40451	0.57101	0	0
NAMPT	0.543	0.531	1.43639	0.649063	0.5631	0	0
FDFT1	0.61	0.6	1.7924	0.89351	0.560443	0	0
GRN	0.775	0.771	2.84923	1.61252	0.55913	0	0
MEG3	0.881	0.816	5.0924	3.15742	0.551321	0	0
IDH1	0.434	0.362	1.02884	0.38504	0.550729	0	0
MMP2	0.99	0.952	10.8265	7.08199	0.549244	0	0
WTAP	0.674	0.694	2.07703	1.10281	0.54922	0	0
ARL6IP5	0.89	0.863	4.29563	2.63139	0.544279	0	0
CCL2	0.697	0.544	2.4132	1.3428	0.542891	0	0
FASN	0.465	0.421	1.13474	0.466764	0.541426	0	0
SNX9	0.856	0.839	3.82886	2.32422	0.538665	0	0
ITGA11	0.707	0.648	2.30244	1.27392	0.538349	0	0
COL1A2	1	0.992	40.8037	27.8294	0.536093	0	0
SLFN5	0.554	0.545	1.51034	0.736942	0.531333	0	0
BNIP3L	0.773	0.787	2.87706	1.68288	0.531184	0	0
CTSB	0.967	0.93	7.48438	4.88421	0.52796	0	0
G6PD	0.607	0.629	1.73266	0.898561	0.5254	0	0
SNED1	0.401	0.296	0.922583	0.340207	0.52059	0	0
PSD3	0.717	0.703	2.40368	1.37519	0.519057	0	0
MMP1	0.224	0.047	0.609202	0.122957	0.519042	0	0
NQO1	0.943	0.911	6.38864	4.16859	0.515538	0	0
CAVIN3	0.997	0.968	13.4866	9.1552	0.512502	0	0
SVIL	0.769	0.767	2.81757	1.67808	0.511459	0	0
SOX4	0.701	0.653	2.4105	1.4009	0.50641	0	0
ACO1	0.523	0.542	1.38446	0.680165	0.505062	0	0
ETV1	0.532	0.512	1.41249	0.702347	0.502999	0	0
DAB2	0.759	0.747	2.74953	1.64776	0.501939	0	0
CST3	0.964	0.923	7.06761	4.6971	0.501914	0	0
ID2	0.887	0.844	4.45284	2.85743	0.49937	0	0
N4BP2L2	0.638	0.67	1.93557	1.07691	0.499199	0	0

## Sheet: Cluster4_diff_with_annotation
Symbol	pct.1	pct.2	Cluster_4_Mean_UMI_Counts	Cluster_4_Other_Mean_UMI_Counts	Cluster_4_Log2_Fold_Change	Cluster_4_Pvalue	Cluster_4_AdjustPvalue
S100A16	0.961	0.396	4.22557	0.781621	1.5524	0	0
ACTG2	0.889	0.615	9.99235	2.76727	1.54491	0	0
ACTA2	0.821	0.626	12.6184	3.72641	1.52674	0	0
TAGLN	0.987	0.94	49.1777	18.7791	1.34307	0	0
MYL9	0.999	0.96	23.2997	8.99317	1.28193	0	0
TPM1	0.996	0.948	20.7105	8.06797	1.25954	0	0
MYL12A	0.994	0.905	9.11442	4.30942	0.929787	0	0
COL4A1	0.958	0.742	4.48029	1.9005	0.917948	0	0
MCAM	0.778	0.332	1.53036	0.384474	0.870003	0	0
PHLDA2	0.915	0.679	3.48543	1.59336	0.790425	0	0
CSRP1	0.893	0.659	3.22945	1.59125	0.706818	0	0
IGFBP7	0.998	0.956	13.3473	7.88798	0.690856	0	0
MYL6	1	0.996	38.627	23.8399	0.673824	0	0
ACTN1	0.936	0.731	3.73653	1.99637	0.660615	0	0
SERPINB6	0.934	0.704	2.69826	1.36401	0.645612	0	0
CD81	0.99	0.902	6.9476	4.11253	0.636482	0	0
MYLK	0.594	0.406	1.36719	0.540918	0.619387	0	0
KCNMB1	0.507	0.058	0.62279	0.0581691	0.616906	0	0
CALD1	0.999	0.985	22.3647	14.2382	0.616639	0	0
FAM213A	0.418	0.074	0.693404	0.11403	0.604138	0	0
CTSD	0.968	0.82	4.18278	2.4387	0.591864	0	0
FERMT2	0.889	0.648	2.48651	1.31489	0.590841	0	0
VASN	0.872	0.598	2.04175	1.02367	0.587927	0	0
ACTB	1	0.999	65.6378	43.3745	0.58661	0	0
TPM2	1	0.994	33.9935	22.3971	0.580756	0	0
CTGF	0.564	0.402	2.0083	1.01197	0.580334	1.41958e-253	3.72498e-249
COL4A2	0.95	0.771	3.41373	2.02021	0.54735	0	0
BASP1	0.989	0.894	6.49332	4.13859	0.544233	0	0
ITGA5	0.933	0.752	3.2784	1.94713	0.537759	0	0
SRGN	0.988	0.898	6.59811	4.27298	0.527022	0	0
ANXA1	0.995	0.945	9.41675	6.25692	0.521476	0	0
S100A11	0.999	0.983	17.3855	11.8393	0.518003	0	0
ARPC2	0.997	0.947	10.0804	6.84138	0.498833	0	0
CYR61	0.765	0.635	4.98823	3.25087	0.494373	3.36451e-185	8.82848e-181
HLA-B	0.998	0.97	17.0983	11.8553	0.493499	0	0
LRRC17	0.565	0.253	0.870146	0.337732	0.483362	0	0
HLA-C	1	0.968	18.1805	12.8102	0.473908	0	0
VASP	0.746	0.5	1.31667	0.687952	0.45678	0	0
PFN1	0.999	0.979	20.8734	14.978	0.453091	0	0
ANPEP	0.623	0.258	0.765503	0.29027	0.452406	0	0
CCDC107	0.818	0.548	1.45127	0.794346	0.45007	0	0
HLA-A	1	0.975	19.8044	14.231	0.449879	0	0
LOXL3	0.707	0.357	0.918893	0.406196	0.448476	0	0
CTSZ	0.782	0.466	1.16751	0.592288	0.444939	0	0
MYL12B	0.99	0.922	6.5806	4.58585	0.440537	0	0
CSTB	0.886	0.673	2.04489	1.24715	0.438293	0	0
TLN1	0.971	0.853	4.5219	3.07532	0.43825	0	0
TFPI	0.925	0.728	2.51486	1.6014	0.434178	0	0
FADS3	0.602	0.282	0.707316	0.271494	0.425205	0	0
TPM3	0.978	0.907	6.59345	4.66584	0.422466	0	0
ECM1	0.76	0.449	1.08722	0.560744	0.419348	0	0
HACD1	0.536	0.205	0.569266	0.174681	0.417821	0	0
PPIC	0.904	0.689	2.12165	1.34028	0.415625	0	0
RAB32	0.868	0.642	1.92868	1.19659	0.414988	0	0
FBLIM1	0.455	0.078	0.439975	0.0837963	0.40995	0	0
CNN2	0.806	0.569	1.59303	0.952011	0.40968	0	0
CARHSP1	0.882	0.659	1.94979	1.22102	0.409386	0	0
ILK	0.894	0.674	1.99473	1.25787	0.407463	0	0
ENG	0.923	0.722	2.33317	1.5153	0.406165	0	0
CALM1	0.994	0.948	8.60521	6.25253	0.405333	0	0
PDLIM7	0.825	0.602	1.9439	1.22567	0.403486	0	0
ID3	0.689	0.489	1.81297	1.12723	0.403118	2.98768e-245	7.83967e-241
PLP2	0.931	0.793	3.83163	2.65486	0.402692	0	0
TUBA4A	0.515	0.235	0.64979	0.251508	0.398615	0	0
PPDPF	0.996	0.957	11.97	8.84904	0.397123	0	0
CALM2	0.994	0.953	10.3404	7.61776	0.396089	0	0
CFL1	1	0.99	24.3876	18.3062	0.395059	0	0
KRT7	0.453	0.148	0.498477	0.140038	0.394414	0	0
ARPC5	0.989	0.923	6.64399	4.82079	0.393109	0	0
NNMT	0.973	0.861	5.61779	4.05451	0.388778	3.77982e-295	9.91824e-291
WDR1	0.914	0.748	2.93051	2.00257	0.388519	0	0
NR2F2	0.959	0.808	3.42655	2.38882	0.385401	0	0
FIBCD1	0.506	0.147	0.491321	0.141905	0.385149	0	0
TPM4	1	0.993	25.8181	19.5362	0.385036	0	0
PDLIM1	0.848	0.607	1.56199	0.963905	0.383537	0	0
THBS1	0.922	0.847	5.43551	3.9339	0.383326	1.30081e-179	3.41333e-175
ACTR2	0.937	0.78	2.87165	1.9691	0.382923	0	0
ACTR3	0.89	0.721	2.43343	1.63517	0.381756	0	0
MSRB3	0.833	0.607	1.72401	1.09281	0.380292	0	0
PLA2G16	0.536	0.21	0.550769	0.192482	0.379016	0	0
WNT7B	0.356	0.05	0.361643	0.0486999	0.376747	0	0
TGFB1I1	0.892	0.688	2.13049	1.41136	0.376539	0	0
CDKN2C	0.816	0.554	1.41748	0.865641	0.373834	0	0
BRI3	0.979	0.872	4.453	3.237	0.364006	0	0
PSME2	0.949	0.803	3.57123	2.55414	0.36308	0	0
SERINC2	0.449	0.123	0.441269	0.124153	0.358501	0	0
COL13A1	0.453	0.104	0.412561	0.102032	0.358148	0	0
ATP1B1	0.602	0.317	0.703007	0.329555	0.357141	0	0
FSTL3	0.394	0.124	0.402442	0.0979286	0.353157	0	0
CLIC1	0.997	0.958	9.7942	7.4508	0.353096	0	0
PFDN2	0.92	0.72	2.32579	1.60628	0.351702	0	0
ANXA6	0.854	0.634	1.61593	1.051	0.350999	0	0
MYADM	0.615	0.375	0.843286	0.451495	0.344741	0	0
CRIP2	0.84	0.614	1.64757	1.0855	0.344273	0	0
RAC2	0.397	0.087	0.369349	0.0796242	0.342961	0	0
SLC9A3R2	0.64	0.415	0.901363	0.502974	0.339214	0	0
EDIL3	0.859	0.635	1.83051	1.23868	0.338412	0	0
AEBP1	0.452	0.16	0.500515	0.187446	0.337595	0	0
COX20	0.905	0.725	2.27787	1.59593	0.336505	0	0
SERPINH1	0.901	0.708	2.19114	1.53146	0.3341	0	0

## Sheet: Cluster5_diff_with_annotation
Symbol	pct.1	pct.2	Cluster_5_Mean_UMI_Counts	Cluster_5_Other_Mean_UMI_Counts	Cluster_5_Log2_Fold_Change	Cluster_5_Pvalue	Cluster_5_AdjustPvalue
HIST1H4C	0.981	0.753	19.1274	6.24255	1.47459	0	0
CKS2	0.975	0.576	4.9403	1.62676	1.17725	0	0
MKI67	0.989	0.521	5.33745	1.81627	1.17012	0	0
UBE2S	0.99	0.698	8.04816	3.02919	1.16713	0	0
CENPF	0.994	0.64	8.721	3.42041	1.13692	0	0
TPX2	0.986	0.549	5.10228	1.78589	1.13121	0	0
CCNB1	0.938	0.46	3.87786	1.23339	1.12701	0	0
UBE2C	0.889	0.421	3.65035	1.21272	1.07152	0	0
HMGB2	0.99	0.749	7.55644	3.18889	1.03044	0	0
ASPM	0.955	0.449	3.61411	1.284	1.01449	0	0
TUBB4B	0.999	0.857	11.3589	5.15696	1.00526	0	0
TOP2A	0.974	0.656	7.40881	3.20517	0.999739	0	0
BIRC5	0.983	0.54	4.21843	1.73554	0.93179	0	0
NUSAP1	0.965	0.471	3.09812	1.18465	0.907558	0	0
CDC20	0.939	0.417	2.64661	0.944225	0.907362	0	0
PLK1	0.878	0.32	2.00658	0.623874	0.888685	0	0
KPNA2	0.967	0.614	3.73684	1.59057	0.870653	0	0
PTTG1	0.997	0.803	8.75976	4.37366	0.860942	0	0
TUBA1C	0.998	0.853	10.2426	5.20008	0.858622	0	0
SERPINE1	0.934	0.621	5.53471	2.63178	0.847448	0	0
CKAP2	0.946	0.501	2.74836	1.09053	0.842389	0	0
TUBA1B	1	0.968	37.4951	20.5022	0.84019	0	0
KIF20B	0.961	0.494	2.58701	1.02218	0.826868	0	0
H2AFX	0.944	0.483	2.53097	1.01543	0.808977	0	0
TUBB	1	0.957	17.97	9.83895	0.807497	0	0
CCNA2	0.892	0.326	1.70897	0.556605	0.799344	0	0
HMMR	0.885	0.312	1.71527	0.562962	0.79681	0	0
FST	0.789	0.444	2.84665	1.21698	0.795005	0	0
AURKA	0.86	0.318	1.77646	0.606225	0.789571	0	0
PBK	0.953	0.409	2.17912	0.854562	0.777549	0	0
H2AFZ	1	0.971	22.4592	12.7938	0.76614	0	0
GTSE1	0.934	0.372	1.93285	0.727651	0.763491	0	0
STMN1	0.996	0.794	6.44326	3.39645	0.759595	0	0
CCNB2	0.876	0.335	1.63587	0.557067	0.759447	0	0
CENPE	0.885	0.348	1.83398	0.680094	0.754286	0	0
HMGN2	0.999	0.912	12.342	6.95163	0.74665	0	0
CDKN3	0.94	0.471	2.35084	1.00183	0.743203	0	0
JPT1	0.968	0.613	3.25653	1.54748	0.740607	0	0
TNFRSF12A	0.99	0.81	7.23769	3.9662	0.730097	0	0
HIST1H1B	0.588	0.267	1.79344	0.686173	0.72829	0	0
PCLAF	0.984	0.649	4.09696	2.08722	0.723331	0	0
KIF23	0.859	0.299	1.39474	0.456326	0.717534	0	0
TYMS	0.941	0.49	2.54911	1.16171	0.715287	0	0
ODC1	0.977	0.7	4.58877	2.42526	0.706319	0	0
ANLN	0.926	0.404	1.91718	0.78926	0.70521	0	0
RRM2	0.902	0.377	1.81162	0.725784	0.704148	0	0
ID1	0.821	0.418	2.18682	0.959747	0.701449	0	0
SMC4	0.983	0.673	3.37346	1.69836	0.69669	0	0
CDK1	0.76	0.353	1.6958	0.664173	0.69591	0	0
MAD2L1	0.93	0.41	1.70442	0.689451	0.678763	0	0
AKAP12	0.905	0.512	2.26686	1.04733	0.67416	0	0
TK1	0.978	0.587	3.19171	1.62925	0.672887	0	0
DLGAP5	0.866	0.332	1.60364	0.637295	0.669217	0	0
HSP90AA1	1	0.981	21.8209	13.4435	0.659931	0	0
CXCL8	0.777	0.536	3.89136	2.11638	0.650366	0	0
UBE2T	0.908	0.429	1.75567	0.758983	0.647663	0	0
FOSL1	0.914	0.524	2.22551	1.06033	0.646654	0	0
DEPDC1	0.864	0.303	1.31749	0.481215	0.645782	0	0
TMPO	0.956	0.572	2.61952	1.31742	0.643281	0	0
RAN	0.998	0.925	10.4655	6.34695	0.642084	0	0
CEP55	0.891	0.332	1.45314	0.57873	0.635866	0	0
TACC3	0.866	0.296	1.2244	0.432182	0.635204	0	0
CENPW	0.961	0.517	2.23152	1.08548	0.631834	0	0
NUF2	0.85	0.292	1.27983	0.474668	0.628534	0	0
CKS1B	0.961	0.559	2.38544	1.19295	0.626472	0	0
DTYMK	0.977	0.67	3.02051	1.60732	0.62481	0	0
RANBP1	0.982	0.75	4.42481	2.51818	0.624742	0	0
HIST1H1D	0.605	0.334	1.57208	0.670587	0.622582	0	0
TUBB6	0.988	0.747	4.43541	2.53398	0.621095	0	0
SGO2	0.855	0.317	1.28056	0.492309	0.611839	0	0
KIF2C	0.833	0.274	1.18433	0.429729	0.611452	0	0
DYNLL1	1	0.941	10.197	6.33762	0.609733	0	0
DIAPH3	0.95	0.485	2.06813	1.01286	0.608109	0	0
CENPA	0.786	0.252	1.10822	0.386698	0.604372	0	0
ARL6IP1	0.91	0.541	2.10546	1.04306	0.604072	0	0
NDC80	0.854	0.281	1.15027	0.420271	0.598353	0	0
RHEB	0.983	0.756	3.55108	2.02419	0.589659	0	0
PRR11	0.852	0.319	1.24518	0.495025	0.586658	0	0
FOS	0.651	0.349	2.05273	1.03926	0.582052	0	0
ZWINT	0.883	0.368	1.31008	0.551389	0.574384	0	0
CDCA3	0.776	0.234	1.00854	0.351469	0.571616	0	0
HMGB1	1	0.985	22.813	15.0349	0.570533	0	0
HMGB3	0.942	0.529	2.08975	1.10663	0.552551	0	0
CKAP2L	0.834	0.298	1.1033	0.434952	0.551655	0	0
KNL1	0.843	0.288	1.119	0.446898	0.550419	0	0
IER2	0.939	0.663	3.07184	1.78329	0.548893	0	0
KNSTRN	0.819	0.316	1.10131	0.439752	0.545472	0	0
CDCA8	0.76	0.236	0.969301	0.349408	0.545357	0	0
SPDL1	0.902	0.461	1.56409	0.759269	0.543471	0	0
DRAP1	0.996	0.902	8.07165	5.22586	0.543093	0	0
PPP1R14B	0.998	0.925	11.7422	7.75169	0.541976	0	0
FOSB	0.502	0.218	1.04822	0.412852	0.535758	0	0
DBF4	0.846	0.382	1.22452	0.539251	0.531268	0	0
SPC25	0.811	0.254	0.963874	0.362078	0.527893	0	0
ID3	0.857	0.472	2.03913	1.11124	0.525566	0	0
PA2G4	0.991	0.845	5.18325	3.298	0.524699	0	0
SAP30	0.87	0.438	1.31177	0.613464	0.518839	0	0
ECT2	0.85	0.348	1.13643	0.493846	0.516174	0	0
ALYREF	0.945	0.565	2.22158	1.25771	0.512907	0	0
CYR61	0.83	0.629	5.08565	3.2649	0.512899	8.72031e-280	2.28821e-275

## Sheet: Cluster6_diff_with_annotation
Symbol	pct.1	pct.2	Cluster_6_Mean_UMI_Counts	Cluster_6_Other_Mean_UMI_Counts	Cluster_6_Log2_Fold_Change	Cluster_6_Pvalue	Cluster_6_AdjustPvalue
BEX1	0.953	0.442	10.1375	1.73901	2.0237	0	0
SERPINB2	0.562	0.295	1.62897	0.517595	0.79271	0	0
CTSB	0.998	0.932	9.0248	5.08569	0.72008	0	0
HAS2	0.66	0.405	1.90756	0.824887	0.672003	1.20749643843601e-320	3.16847065445608e-316
CAMK2N1	0.914	0.753	3.84979	2.07608	0.656829	0	0
TFPI2	0.551	0.354	1.62012	0.671766	0.648259	2.65627e-253	6.97004e-249
THBS1	0.932	0.85	6.50007	3.93959	0.602512	1.1428e-251	2.99871e-247
LMO4	0.999	0.965	14.5993	9.28009	0.601633	0	0
MTDH	0.996	0.897	6.78839	4.13542	0.600843	0	0
TGM2	0.583	0.185	0.853924	0.234495	0.58666	0	0
LY6E	0.922	0.636	2.1906	1.14256	0.574496	0	0
SCG5	0.988	0.865	6.99879	4.44483	0.554895	0	0
VIM	1	1	131.518	89.5421	0.549528	0	0
COL6A2	1	0.98	18.5718	12.466	0.539451	0	0
TMEM158	0.998	0.967	14.6069	9.88744	0.519523	7.56855e-246	1.98599e-241
LGALS3	0.994	0.925	10.0519	6.73199	0.515382	0	0
MRPL15	0.899	0.628	1.96413	1.08009	0.510961	0	0
IGFBP5	0.418	0.2	1.05173	0.440345	0.510427	2.27313e-201	5.96469e-197
CTSC	0.95	0.82	4.6661	3.01289	0.497714	7.09009e-273	1.86044e-268
MOK	0.656	0.39	1.19807	0.563548	0.491413	1.62353e-285	4.26015e-281
FGF5	0.865	0.665	2.75723	1.6823	0.486196	9.74071e-247	2.55596e-242
STC1	0.936	0.838	5.58134	3.7065	0.483728	7.72129e-157	2.02607e-152
HSP90AA1	0.999	0.982	19.8383	13.9159	0.482384	4.22418e-287	1.10843e-282
LMNA	1	0.982	16.8504	11.8653	0.472478	0	0
PLAU	0.625	0.374	1.08144	0.500228	0.4724	1.4189e-269	3.7232e-265
ACTG1	1	0.995	33.9609	24.2055	0.472005	3.81574e-218	1.00125e-213
CTSL	0.993	0.935	8.14516	5.59744	0.471103	1.54166e-201	4.04533e-197
RND3	0.939	0.837	5.76338	3.89467	0.466534	7.11106e-145	1.86594e-140
CCND1	0.963	0.823	4.89071	3.28339	0.459687	9.52839e-252	2.50025e-247
TM4SF1	0.993	0.929	7.37219	5.09818	0.457226	1.74729e-267	4.58488e-263
BTG1	0.98	0.876	4.99066	3.37882	0.452172	1.37851e-278	3.61722e-274
TGFBR2	0.919	0.7	2.31555	1.42586	0.450754	1.6971758682866e-316	4.45338947838405e-312
ID1	0.626	0.448	1.78068	1.03709	0.448931	3.26338e-149	8.56311e-145
CCDC85B	0.992	0.927	7.59343	5.30803	0.446045	1.58494e-296	4.15887e-292
YWHAZ	0.99	0.893	5.26621	3.60035	0.44585	0	0
RPL22L1	0.946	0.754	2.94651	1.9049	0.442088	1.0916614059307e-312	2.86452e-308
RPS20	1	0.987	21.3331	15.4914	0.437467	0	0
CXCL8	0.729	0.549	3.36316	2.22408	0.436483	2.32756e-127	6.10751e-123
HMGN2	0.99	0.916	10.208	7.31599	0.43057	2.0875e-188	5.47759e-184
VDAC3	0.919	0.68	2.09818	1.30138	0.428924	0	0
ARL6IP1	0.775	0.565	1.82007	1.10537	0.421657	7.53556e-197	1.97733e-192
ZNF706	0.94	0.715	2.33519	1.49026	0.421468	0	0
TAGLN2	0.998	0.937	8.55644	6.15255	0.418014	2.27337141746821e-314	5.96532659943658e-310
UBE2S	0.854	0.719	4.9244	3.44844	0.413371	4.17539e-119	1.09562e-114
RPL30	1	0.99	29.034	21.6011	0.410203	0	0
TUBA1C	0.966	0.861	7.72459	5.57764	0.407517	7.23376e-159	1.89814e-154
TUBB4B	0.963	0.866	7.80181	5.65371	0.40364	4.28657e-148	1.1248e-143
ADM	0.653	0.427	1.14659	0.623247	0.403163	1.65748e-203	4.34922e-199
TUBB6	0.932	0.76	3.80888	2.65363	0.39637	4.90283e-213	1.2865e-208
PHLDA1	0.952	0.798	3.22927	2.21724	0.394586	7.94701e-238	2.0853e-233
RPL7	1	0.982	16.8915	12.6297	0.392515	0	0
FKBP1A	0.992	0.926	6.12766	4.43846	0.390229	1.96159e-293	5.14722e-289
SQSTM1	0.962	0.868	4.61019	3.28471	0.388851	5.99404e-159	1.57284e-154
SPHK1	0.838	0.591	1.91683	1.22822	0.388512	1.95324e-245	5.1253e-241
RAD21	0.939	0.768	2.95128	2.02076	0.387408	1.59905e-232	4.19592e-228
C12orf75	0.976	0.866	5.88072	4.26212	0.386915	1.0213e-204	2.6799e-200
EIF4EBP1	0.953	0.802	3.8367	2.70082	0.386179	1.19563e-227	3.13734e-223
LYPLA1	0.803	0.51	1.16941	0.663877	0.382753	0	0
FJX1	0.626	0.409	1.04936	0.572284	0.382313	1.24666e-188	3.27123e-184
MRPL13	0.909	0.646	1.75417	1.11307	0.382278	0	0
SQLE	0.812	0.6	1.6887	1.06523	0.380603	1.09436e-201	2.87159e-197
EEF1D	0.999	0.948	8.27274	6.13317	0.378452	0	0
PTN	0.936	0.728	2.49246	1.68686	0.378323	3.90282e-282	1.0241e-277
RPL8	1	0.991	27.8445	21.1958	0.378007	0	0
CXCL3	0.591	0.448	1.65378	1.04748	0.374199	1.32226e-99	3.46961e-95
SOD3	0.868	0.631	1.77985	1.14809	0.371953	6.14488e-249	1.61242e-244
FOS	0.481	0.373	1.71758	1.10312	0.36979	8.58012e-60	2.25142e-55
RAB2A	0.991	0.883	4.53826	3.28705	0.369447	0	0
PBK	0.631	0.454	1.52288	0.953375	0.369104	5.45001e-126	1.43008e-121
DCAF13	0.847	0.584	1.45401	0.903884	0.366198	5.03074e-289	1.32007e-284
FGFR1	0.817	0.528	1.24606	0.74364	0.365294	9.33784070639956e-321	2.45024940135924e-316
ENY2	0.971	0.813	3.16833	2.24068	0.363172	3.09279e-297	8.11548e-293
CALM2	0.996	0.955	10.2745	7.76852	0.362654	1.62922e-182	4.27508e-178
CYC1	0.938	0.73	2.4407	1.67648	0.362365	4.87085e-274	1.27811e-269
CAV2	0.943	0.763	2.73264	1.90739	0.36047	1.36899e-248	3.59222e-244
PLP2	0.967	0.798	3.77532	2.72198	0.359528	1.05239e-248	2.76147e-244
STEAP1	0.877	0.657	1.81945	1.20143	0.356971	1.84138e-241	4.83179e-237
CKS2	0.746	0.608	2.73178	1.91384	0.356944	1.21783e-100	3.19558e-96
NDUFB9	0.982	0.837	3.4209	2.46676	0.350753	4.60244e-301	1.20768e-296
SDCBP	0.929	0.741	2.46316	1.7166	0.350289	4.45406e-230	1.16874e-225
STC2	0.973	0.884	5.74094	4.28958	0.349798	1.28348e-152	3.36785e-148
PLPP5	0.758	0.457	0.957064	0.536513	0.34903	0	0
INHBA	0.894	0.724	3.49475	2.53088	0.348213	2.07302e-157	5.4396e-153
GPAA1	0.822	0.543	1.2261	0.75086	0.346456	1.06851e-303	2.80378e-299
TIMP1	0.998	0.963	11.7314	9.03813	0.342901	1.03274e-172	2.7099e-168
RPS27	1	0.99	31.1844	24.4013	0.341459	0	0
EIF3E	0.969	0.805	3.07789	2.21946	0.341004	3.66396e-280	9.61423e-276
ATAD2	0.704	0.48	1.36357	0.866061	0.34097	3.07186e-172	8.06057e-168
VPS28	0.966	0.787	2.75195	1.96292	0.340623	2.3026e-283	6.04202e-279
JPT1	0.822	0.637	2.38882	1.67646	0.340458	3.29864e-148	8.65562e-144
CDC20	0.614	0.461	1.63623	1.08297	0.339831	2.6291e-92	6.89877e-88
PGF	0.481	0.217	0.536933	0.215166	0.3389	1.0009e-278	2.62637e-274
AP1S2	0.804	0.553	1.25644	0.787256	0.336302	6.23559e-243	1.63622e-238
FOXF2	0.543	0.246	0.563998	0.239994	0.334905	0	0
MGLL	0.907	0.69	2.3316	1.64311	0.333976	1.90091e-242	4.98799e-238
PUF60	0.88	0.631	1.58141	1.04972	0.332737	4.09325e-276	1.07407e-271
RPL15	1	0.989	25.3356	19.9135	0.332575	0	0
CHRAC1	0.782	0.483	1.02067	0.605019	0.332241	0	0
BOP1	0.632	0.355	0.728554	0.374585	0.33057	6.21289e-279	1.63026e-274
DUT	0.943	0.789	3.48759	2.56998	0.330025	4.98345e-187	1.30766e-182

## Sheet: Cluster7_diff_with_annotation
Symbol	pct.1	pct.2	Cluster_7_Mean_UMI_Counts	Cluster_7_Other_Mean_UMI_Counts	Cluster_7_Log2_Fold_Change	Cluster_7_Pvalue	Cluster_7_AdjustPvalue
RAB13	0.583	0.971	18.8757	6.49455	1.40709	0	0
PALLD	0.39	0.778	5.20108	1.95023	1.07169	0	0
ANP32B	0.51	0.874	7.73115	3.40382	0.987417	0	0
ACTA2	0.552	0.652	9.61466	4.59069	0.924959	0	0
CENPB	0.22	0.514	2.09296	0.64635	0.909715	0	0
ARHGAP11A	0.199	0.419	2.00392	0.618689	0.892022	0	0
KIF1C	0.171	0.396	1.54686	0.402934	0.860272	0	0
CAVIN1	0.704	0.952	13.5208	7.07241	0.847049	0	0
PTPN11	0.247	0.599	2.34208	0.867282	0.839807	0	0
CORO1C	0.248	0.578	2.27342	0.84302	0.828728	0	0
MAP1B	0.622	0.967	12.6623	6.75791	0.816457	0	0
ACTB	0.991	0.999	79.4675	44.8085	0.812791	0	0
MTRNR2L12	0.468	0.816	5.55312	2.75144	0.804735	0	0
HMGN2	0.708	0.928	13.1842	7.31196	0.771026	0	0
CCDC34	0.215	0.507	1.98854	0.778312	0.748935	0	0
ACTG2	0.455	0.653	6.49023	3.50583	0.733218	0	0
ACTG1	0.951	0.997	40.3449	24.3168	0.707612	0	0
TPM1	0.733	0.961	15.114	9.34213	0.639782	0	0
PPIA	0.864	0.994	23.1823	14.6475	0.628017	0	0
HSP90AA1	0.833	0.988	22.1314	14.0377	0.621274	0	0
HMGB1	0.842	0.992	24.3078	15.5453	0.61316	0	0
MAP4	0.38	0.851	4.17135	2.38338	0.612075	0	0
CCND1	0.457	0.845	5.58289	3.31404	0.609683	0	0
TK1	0.34	0.637	3.16442	1.74298	0.602373	0	0
COTL1	0.517	0.845	5.61232	3.35892	0.601186	0	0
PFN1	0.856	0.986	23.7571	15.3843	0.595529	0	0
ACTN4	0.469	0.88	5.42708	3.26573	0.59137	0	0
TAGLN	0.893	0.947	33.4851	21.9192	0.589416	1.30748e-246	3.43084e-242
RRM2	0.208	0.439	1.71465	0.807486	0.586784	0	0
HNRNPA1	0.584	0.936	7.89524	5.02827	0.56129	0	0
HNRNPA3	0.459	0.873	5.09664	3.13888	0.558777	0	0
FAM129B	0.3	0.739	2.5465	1.41049	0.557069	0	0
EIF5B	0.383	0.876	4.57098	2.81349	0.546819	0	0
BANF1	0.437	0.841	4.37439	2.70324	0.537312	0	0
CSRP1	0.323	0.698	2.97491	1.74027	0.536605	0	0
MT-ND1	0.869	0.994	24.3107	16.4654	0.535245	0	0
PTTG1	0.529	0.833	7.31752	4.7396	0.535202	0	0
RANBP1	0.425	0.786	4.2854	2.66059	0.529937	0	0
MOCS2	0.199	0.598	1.61511	0.820959	0.52217	0	0
MT-CO2	0.996	1	152.109	105.826	0.519293	8.44972e-155	2.21721e-150
TPM2	0.919	0.997	33.8541	23.3951	0.514738	0	0
TPM4	0.899	0.997	28.9041	19.9687	0.512107	0	0
HSPB1	0.467	0.904	4.98174	3.19919	0.510454	0	0
MT-CYB	0.976	1	62.8487	44.0845	0.502027	4.03283e-175	1.05822e-170
MT-ATP6	0.954	0.999	47.0959	33.0459	0.498435	4.52086e-204	1.18627e-199
PDLIM7	0.259	0.641	2.20708	1.27819	0.493372	0	0
PABPC1	0.498	0.93	5.66521	3.73656	0.49281	0	0
DYNC1LI2	0.2	0.637	1.78167	0.97857	0.491494	0	0
PCLAF	0.367	0.694	3.55748	2.25074	0.487466	0	0
STMN1	0.47	0.826	5.50494	3.64848	0.484776	0	0
ENAH	0.326	0.783	3.16584	1.97969	0.483444	0	0
MIF	0.488	0.91	5.47987	3.64561	0.480097	0	0
MT-ND2	0.75	0.97	14.1421	9.86702	0.478611	0	0
TUBA1B	0.917	0.973	30.9761	21.9518	0.478383	7.17817e-284	1.88355e-279
DRAP1	0.594	0.922	7.96076	5.43509	0.477662	0	0
MYL6	0.943	0.998	35.4882	25.2137	0.477109	0	0
NEXN	0.178	0.596	1.76241	0.992108	0.471632	0	0
TRAK2	0.098	0.269	0.719169	0.241168	0.470012	0	0
HMGB3	0.249	0.583	2.01952	1.18	0.469991	0	0
CFL1	0.881	0.995	26.3531	18.7598	0.469132	0	0
SRSF1	0.155	0.492	1.19377	0.593391	0.461313	0	0
MYL9	0.716	0.972	14.8263	10.5082	0.459659	0	0
CLIC4	0.306	0.756	2.52035	1.55999	0.459579	0	0
MTRNR2L8	0.128	0.413	1.0791	0.522725	0.449303	0	0
FBL	0.233	0.65	1.82934	1.07248	0.449108	0	0
VGLL3	0.137	0.447	1.16239	0.584747	0.448372	0	0
MICAL2	0.174	0.532	1.40054	0.760681	0.447226	0	0
DUT	0.396	0.813	3.88471	2.58741	0.445332	0	0
ODC1	0.393	0.74	3.89831	2.60505	0.442265	0	0
PSMC3IP	0.107	0.32	0.814964	0.337072	0.440863	0	0
IRAK1	0.17	0.513	1.24686	0.655865	0.440328	0	0
MYL12A	0.538	0.928	6.86655	4.79782	0.440221	0	0
MYL12B	0.552	0.942	6.79822	4.74926	0.439769	0	0
ANXA2	0.869	0.996	24.0943	17.5269	0.437738	0	0
ARHGDIA	0.418	0.834	3.93384	2.64348	0.437395	0	0
ACTN1	0.341	0.769	3.27778	2.16109	0.436436	0	0
EIF4G2	0.482	0.899	4.95389	3.40218	0.435613	0	0
PTBP1	0.21	0.642	1.76007	1.04116	0.435316	0	0
MT-ND4L	0.265	0.696	2.38742	1.50724	0.434089	0	0
C12orf75	0.508	0.886	6.16863	4.30698	0.433807	0	0
IPO5	0.208	0.613	1.67289	0.983185	0.430581	0	0
MAZ	0.314	0.748	2.61299	1.69166	0.424695	0	0
NUCKS1	0.642	0.971	10.4424	7.5277	0.424166	0	0
BCAT1	0.254	0.702	2.01363	1.246	0.424144	0	0
RASSF3	0.076	0.169	0.532748	0.147309	0.417867	0	0
PSME2	0.39	0.835	3.85001	2.63172	0.417335	0	0
TUBA1C	0.571	0.878	7.86512	5.64539	0.415787	0	0
CMPK1	0.22	0.63	1.57875	0.933809	0.415226	0	0
GNG12	0.329	0.807	2.88073	1.91102	0.414806	0	0
CALD1	0.796	0.993	20.3274	15.0039	0.414289	0	0
NPM1	0.761	0.987	15.7763	11.5951	0.413562	0	0
TPM3	0.545	0.928	6.73981	4.82593	0.409811	0	0
ANP32E	0.263	0.671	2.38663	1.55127	0.408636	0	0
CKS1B	0.26	0.612	2.03997	1.29085	0.408177	0	0
SLC9A3R2	0.136	0.452	1.03124	0.532655	0.406326	0	0
HDGFL3	0.195	0.597	1.4278	0.839615	0.400244	0	0
PPP1R14B	0.689	0.94	10.9549	8.06668	0.398955	0	0
LMNB2	0.14	0.443	1.05059	0.556075	0.398129	0	0
CALM1	0.605	0.965	8.80402	6.44724	0.396668	0	0
BIRC5	0.323	0.595	2.89322	1.96009	0.39532	0	0

## Sheet: Cluster8_diff_with_annotation
Symbol	pct.1	pct.2	Cluster_8_Mean_UMI_Counts	Cluster_8_Other_Mean_UMI_Counts	Cluster_8_Log2_Fold_Change	Cluster_8_Pvalue	Cluster_8_AdjustPvalue
GAPDH	1	0.999	107.461	62.8621	0.764138	0	0
PFN1	1	0.981	26.5147	15.3969	0.746781	3.22463e-278	8.46142e-274
TUBA1B	0.999	0.971	35.9687	21.9162	0.689934	1.61925e-138	4.24892e-134
ACTG2	0.885	0.641	6.04272	3.54514	0.63181	1.72305e-114	4.52128e-110
MYL9	1	0.963	16.7797	10.5018	0.628375	5.23918e-190	1.37476e-185
UBE2S	0.946	0.722	5.92459	3.48754	0.625803	1.06089e-147	2.78377e-143
TNFRSF12A	0.981	0.825	6.93179	4.23872	0.598432	9.58018e-153	2.51384e-148
SRM	0.988	0.828	6.10433	3.71745	0.590692	1.56637e-177	4.11015e-173
H2AFZ	0.999	0.974	20.9025	13.6148	0.583664	8.45014e-210	2.21732e-205
TPI1	0.999	0.96	12.5681	8.12261	0.572702	1.78674147194851e-317	4.6884096223929e-313
RHOC	0.999	0.901	6.76379	4.23532	0.568485	3.2501e-293	8.52826e-289
TUBB	0.999	0.96	16.0694	10.544	0.564265	3.4008e-163	8.92369e-159
RAN	0.999	0.931	10.3447	6.6836	0.562166	1.70862e-193	4.48342e-189
PSMB3	0.997	0.852	4.59017	2.84014	0.541733	3.08414e-289	8.09277e-285
PRDX4	0.996	0.861	5.07502	3.17844	0.539923	7.08319e-265	1.85863e-260
SEC61G	0.999	0.907	6.76608	4.35296	0.53685	5.47818e-285	1.43747e-280
RPL8	1	0.992	31.3393	21.3966	0.530011	0	0
EIF4EBP1	0.99	0.808	4.39328	2.7361	0.529627	6.79358e-200	1.78263e-195
RPS5	1	0.986	23.7437	16.141	0.529613	0	0
SH3BGRL3	1	0.987	22.2533	15.2788	0.514441	0	0
PRELID1	0.996	0.898	6.91636	4.55682	0.510577	8.10662e-223	2.12718e-218
ACTG1	1	0.995	35.4533	24.5885	0.510554	2.69717e-122	7.07738e-118
MYDGF	0.996	0.884	6.33248	4.15453	0.508461	1.03363e-208	2.71224e-204
RPL29	1	0.989	29.2656	20.2862	0.507764	0	0
PPP1R14B	0.999	0.93	11.8876	8.07147	0.506579	1.06293e-158	2.78912e-154
GSTP1	1	0.96	10.3693	7.01021	0.505237	0	0
CKS2	0.902	0.61	3.16013	1.93858	0.50151	3.81827e-151	1.00191e-146
TAGLN	0.994	0.944	31.6537	22.0739	0.500984	3.31416e-87	8.69635e-83
S100A10	0.999	0.976	14.8356	10.2168	0.497509	5.52266e-277	1.44915e-272
MRPL12	0.958	0.633	2.0124	1.13473	0.49686	4.51573e-218	1.18493e-213
UBE2C	0.79	0.462	2.43954	1.4397	0.495515	1.19669e-164	3.14011e-160
FAU	1	0.983	18.8357	13.078	0.494655	0	0
EIF6	0.99	0.817	3.99343	2.54481	0.494325	9.86321e-198	2.58811e-193
CXCL8	0.826	0.554	3.59179	2.26749	0.490874	2.76526e-108	7.25605e-104
TUBB4B	0.983	0.869	8.45361	5.7302	0.490217	4.47265e-115	1.17362e-110
TK1	0.885	0.621	2.88091	1.76342	0.489943	4.46982e-129	1.17288e-124
NME1	0.982	0.798	4.17838	2.69813	0.485704	5.57591e-159	1.46312e-154
TAGLN2	0.999	0.939	9.10647	6.24251	0.480718	3.48264e-188	9.13846e-184
TUBA1C	0.985	0.865	8.27052	5.65665	0.477853	9.59377e-120	2.5174e-115
ATP5MC1	0.992	0.825	4.04262	2.62087	0.477839	1.36289e-214	3.57622e-210
RPL18	1	0.99	28.1984	19.9811	0.476796	0	0
RPS12	1	0.996	46.824	33.4354	0.473843	0	0
RPL10	1	0.995	52.6333	37.7006	0.470772	0	0
ACTA2	0.877	0.643	6.90063	4.70459	0.469843	1.3502e-103	3.54292e-99
RPL7A	1	0.992	33.2846	23.757	0.469728	0	0
CHCHD2	1	0.972	13.1645	9.24201	0.467779	0	0
COPZ2	0.974	0.733	2.94657	1.85612	0.466543	6.40159e-188	1.67978e-183
PTTG1	0.977	0.82	6.94243	4.77328	0.46019	6.03958e-119	1.58479e-114
PSME2	0.99	0.816	3.99859	2.6397	0.457701	2.76635e-190	7.2589e-186
ATP5F1D	1	0.915	6.56177	4.51587	0.455135	1.65972e-285	4.35511e-281
RPS15	1	0.993	34.2701	24.7568	0.453494	0	0
ATP5MF	1	0.881	4.69192	3.16354	0.451104	3.69539e-243	9.69669e-239
JPT1	0.93	0.643	2.68958	1.69976	0.450626	1.50544e-154	3.95028e-150
LSM7	0.992	0.805	3.45758	2.26313	0.450007	2.67133e-196	7.00956e-192
DYNLL1	0.999	0.946	9.46735	6.66809	0.448958	1.17873e-225	3.093e-221
PSMB1	1	0.936	7.612	5.32858	0.444466	3.62873521944368e-312	9.5218e-308
RPL18A	1	0.993	34.7604	25.3082	0.442849	0	0
ATP6V0B	0.989	0.792	3.28146	2.15051	0.442519	1.02674e-196	2.69418e-192
MZT2B	0.999	0.929	7.31514	5.12722	0.440507	6.94231e-248	1.82166e-243
RPL11	1	0.993	32.8613	23.9684	0.439531	0	0
FXYD5	0.985	0.775	3.04473	1.9835	0.43904	1.22055e-184	3.20273e-180
STMN1	0.977	0.81	5.32842	3.67046	0.438283	8.2753e-121	2.17144e-116
CFL1	1	0.991	25.882	18.8436	0.437964	4.28059e-222	1.12323e-217
COX5A	0.994	0.838	3.98458	2.68004	0.437749	5.92266e-213	1.5541e-208
RPL32	1	0.994	35.5665	26.0091	0.437078	0	0
LSM2	0.966	0.715	2.45016	1.55042	0.435931	2.86425e-179	7.5158e-175
LGALS1	1	0.999	109.907	81.0042	0.43558	0	0
RPL19	1	0.995	40.9459	30.0181	0.435417	0	0
TXNL4A	0.977	0.77	3.21734	2.12554	0.432228	1.00067e-164	2.62575e-160
PPDPF	0.999	0.961	12.654	9.12687	0.431141	5.55887e-214	1.45865e-209
PRMT1	0.98	0.77	3.03577	1.99392	0.430807	3.84225e-161	1.00821e-156
RPS3	1	0.986	21.1701	15.4502	0.430507	0	0
EMP3	1	0.974	13.7192	9.93379	0.428908	6.05348e-271	1.58843e-266
EIF5A	0.995	0.928	9.18956	6.57347	0.428067	1.20372e-109	3.15855e-105
PPIA	1	0.99	20.2195	14.8009	0.425381	8.52939e-166	2.23811e-161
HINT1	1	0.97	11.8426	8.56323	0.425372	2.19137e-305	5.75015e-301
RPS13	1	0.989	24.1253	17.719	0.424641	0	0
DRAP1	0.995	0.909	7.67434	5.46611	0.423856	8.67131e-146	2.27535e-141
BANF1	0.989	0.824	3.99945	2.72828	0.423258	1.71546e-155	4.50136e-151
ADRM1	0.987	0.796	3.29164	2.20374	0.421774	5.39487e-196	1.41561e-191
RANBP1	0.967	0.769	3.9356	2.68457	0.421728	1.33204e-123	3.49526e-119
PSMD8	0.998	0.898	5.68499	3.99116	0.42155	7.62538e-223	2.0009e-218
HIST1H4C	0.932	0.772	10.3828	7.49941	0.421424	7.69902e-82	2.02022e-77
RPSA	1	0.989	24.3432	17.9456	0.419734	0	0
RPL28	1	0.995	46.7101	34.6882	0.418849	0	0
NDUFB11	0.996	0.869	4.30438	2.97062	0.417819	5.3873e-216	1.41363e-211
CSRP1	0.957	0.679	2.68316	1.75912	0.416733	7.19841e-154	1.88886e-149
ID1	0.797	0.452	1.7597	1.06957	0.415181	9.35937e-152	2.4559e-147
PLP2	0.982	0.805	4.01561	2.76142	0.41515	2.03114e-142	5.3297e-138
AP2S1	1	0.956	9.84023	7.14206	0.41293	0	0
MIF	0.999	0.894	5.21423	3.66954	0.412294	1.24268e-188	3.26079e-184
CCDC124	0.977	0.737	2.52824	1.65269	0.411493	3.83487e-173	1.00627e-168
CYC1	0.981	0.738	2.59138	1.70567	0.408553	1.08599e-179	2.84965e-175
LDHA	1	0.986	21.6875	16.0992	0.407969	6.64125e-260	1.74266e-255
RPS23	1	0.993	35.6626	26.6327	0.407934	0	0
AURKAIP1	0.994	0.883	5.33593	3.7769	0.407482	3.93001e-193	1.03123e-188
FHL2	0.955	0.674	2.34594	1.52458	0.406365	5.62483e-154	1.47596e-149
CUTA	0.997	0.897	5.00533	3.53339	0.405654	2.46169e-223	6.45947e-219
RPL30	1	0.99	29.3188	21.9137	0.404	0	0
TIMP1	1	0.964	12.412	9.13735	0.403845	1.18454e-232	3.10823e-228

## Sheet: Cluster9_diff_with_annotation
Symbol	pct.1	pct.2	Cluster_9_Mean_UMI_Counts	Cluster_9_Other_Mean_UMI_Counts	Cluster_9_Log2_Fold_Change	Cluster_9_Pvalue	Cluster_9_AdjustPvalue
BEX1	0.989	0.464	11.7063	2.07642	2.04622	0	0
CHI3L1	0.48	0.278	4.32683	0.962006	1.44095	3.16468e-126	8.30413e-122
CYR61	0.783	0.647	8.7223	3.33203	1.16625	4.72456e-158	1.23972e-153
CCL2	0.785	0.566	3.73451	1.48213	0.931635	1.0137e-168	2.65994e-164
PTX3	0.533	0.393	2.70723	0.950979	0.926145	2.33036e-113	6.11487e-109
NPTX1	0.535	0.095	1.07261	0.144401	0.856856	0	0
TIMP3	0.627	0.161	1.15171	0.219352	0.819372	0	0
GREM1	0.988	0.91	8.49088	4.40316	0.812738	1.39944e-242	3.67214e-238
POSTN	0.98	0.891	7.02666	3.7079	0.769717	4.7736e-211	1.25259e-206
FOS	0.569	0.376	2.48161	1.11301	0.720457	2.74387e-80	7.19991e-76
FGF7	0.45	0.08	0.787879	0.0937336	0.708988	1.34967e-307	3.54155e-303
CXCL8	0.629	0.559	4.21982	2.25517	0.681268	9.96101e-46	2.61377e-41
HSPB7	0.632	0.282	1.14624	0.374718	0.642678	1.69672e-182	4.4522e-178
COL1A1	1	0.992	38.4994	24.408	0.636546	6.05939e-216	1.58998e-211
CEMIP	0.539	0.267	1.22609	0.444929	0.623514	4.19295e-117	1.10023e-112
S100A16	0.905	0.452	2.27714	1.1557	0.604285	4.08553e-304	1.07204e-299
ARHGAP29	0.948	0.772	3.6621	2.07364	0.601032	1.76833e-159	4.64011e-155
OLFM2	0.612	0.275	1.09184	0.379292	0.600848	2.19112e-162	5.74949e-158
ADAMTS1	0.817	0.636	3.42829	1.92414	0.598739	1.00086e-84	2.62626e-80
RPL5	1	0.988	27.4168	17.8392	0.593001	0	0
SRM	0.956	0.829	6.11602	3.72078	0.592044	1.09188e-125	2.86508e-121
RPL11	1	0.993	36.5286	23.8982	0.591947	0	0
YBX1	0.999	0.98	20.0572	13.1593	0.572564	3.47377e-163	9.11517e-159
FN1	1	0.993	54.809	36.6163	0.56914	2.18472e-120	5.7327e-116
TIMP1	0.999	0.964	13.9659	9.10686	0.566344	6.97597e-186	1.8305e-181
MYBPH	0.137	0.04	0.575819	0.0652875	0.564859	9.6795e-105	2.5399e-100
HSPB6	0.645	0.242	0.825405	0.234959	0.563753	6.66819e-238	1.74973e-233
THBS1	0.95	0.854	6.42197	4.05514	0.554051	1.49574e-77	3.92481e-73
ENO1	1	0.985	21.8614	14.672	0.544723	3.89926e-143	1.02317e-138
LMO4	0.997	0.966	14.2395	9.52465	0.53404	3.36358e-140	8.82602e-136
CAPZB	0.988	0.898	5.77573	3.68088	0.533595	7.79991e-211	2.0467e-206
IGFBP3	0.825	0.585	2.21728	1.22291	0.533391	6.41328e-103	1.68284e-98
SPOCK1	0.884	0.658	2.26251	1.26623	0.525688	1.0984e-124	2.8822e-120
GSTM3	0.441	0.043	0.497652	0.0449922	0.51921	0	0
MOK	0.628	0.403	1.27651	0.589954	0.517841	1.11242e-99	2.919e-95
SPARC	0.999	0.963	11.3201	7.67206	0.506562	8.19499e-142	2.15037e-137
GAMT	0.661	0.293	0.777077	0.275641	0.478283	1.96061e-197	5.14464e-193
HMGN2	0.98	0.92	10.6396	7.43466	0.464636	1.08975e-58	2.8595e-54
RPL22	1	0.984	18.0417	12.8041	0.464059	1.58204e-290	4.15128e-286
RER1	0.929	0.759	2.96738	1.88115	0.461541	1.76049e-118	4.61951e-114
FST	0.637	0.476	2.21322	1.36572	0.441739	5.97973e-37	1.56908e-32
PARK7	0.994	0.943	8.11347	5.72234	0.439037	1.16e-179	3.04383e-175
MT1X	0.939	0.798	3.46404	2.29303	0.438936	7.21641e-81	1.89359e-76
NDUFS5	0.993	0.934	6.66497	4.68051	0.43226	2.29312e-164	6.01715e-160
CXCL12	0.988	0.888	6.13092	4.29857	0.428486	1.51355e-85	3.97155e-81
PTN	0.946	0.737	2.6515	1.71903	0.425397	1.10806e-111	2.90754e-107
SERPINH1	0.927	0.726	2.47498	1.58813	0.425094	4.34977e-103	1.14138e-98
C1orf122	0.977	0.85	4.01337	2.74522	0.420731	2.37561e-112	6.2336e-108
TNFRSF11B	0.389	0.149	0.575174	0.182387	0.413809	2.33899e-102	6.1375e-98
CBR1	0.897	0.659	1.83462	1.13237	0.410703	7.01901e-113	1.84179e-108
EFEMP1	0.766	0.552	1.55166	0.921664	0.40908	1.7861e-72	4.68674e-68
GNG5	0.995	0.936	7.62041	5.49534	0.408351	6.64338e-117	1.74322e-112
JUNB	0.735	0.533	1.60198	0.964714	0.40529	4.28153e-63	1.12347e-58
BAALC	0.72	0.452	1.18433	0.652834	0.402252	7.28653e-92	1.91198e-87
GAS1	0.43	0.145	0.530709	0.158938	0.401397	6.98141e-135	1.83192e-130
PLK2	0.443	0.189	0.575856	0.196171	0.397712	1.61021e-108	4.22519e-104
CAMK2N2	0.482	0.155	0.4761	0.120638	0.397471	1.14087e-190	2.99365e-186
CTGF	0.538	0.418	1.77148	1.11274	0.391539	7.33667e-27	1.92514e-22
ATP5IF1	0.995	0.922	5.89471	4.26116	0.390109	2.13093e-118	5.59156e-114
C12orf57	0.988	0.891	4.80722	3.43372	0.38933	1.67997e-104	4.40824e-100
SMOC1	0.355	0.135	0.477802	0.131958	0.384632	1.61599e-106	4.24036e-102
SELENOF	0.829	0.594	1.46396	0.902798	0.372858	8.59546e-90	2.25545e-85
NFIB	0.87	0.684	1.93471	1.27634	0.366501	7.23847e-78	1.89937e-73
PPCS	0.548	0.224	0.554905	0.207192	0.365172	2.44306e-153	6.41059e-149
TNC	0.977	0.898	5.4549	4.01944	0.362868	7.16998e-64	1.8814e-59
CCDC80	0.989	0.934	7.46369	5.58721	0.36162	2.45043e-62	6.42994e-58
DNAJB4	0.647	0.402	0.88917	0.474286	0.357736	1.70272e-82	4.46795e-78
RPS2	1	0.997	59.4824	46.2203	0.357109	2.41703e-188	6.34228e-184
FOSB	0.413	0.243	0.880948	0.469025	0.3566	7.21599e-42	1.89347e-37
EIF3I	0.955	0.809	3.01122	2.13298	0.356506	2.73975e-89	7.18911e-85
ISG15	0.818	0.605	1.50418	0.95962	0.353765	3.07428e-71	8.0669e-67
DDOST	0.911	0.712	2.02249	1.3663	0.353107	2.29371e-89	6.0187e-85
IRX3	0.47	0.165	0.45078	0.138668	0.349482	1.18826e-160	3.11799e-156
FUCA2	0.794	0.533	1.13871	0.678822	0.349292	1.21152e-101	3.17902e-97
CNN3	0.903	0.726	2.18947	1.50432	0.348901	3.51671e-74	9.22784e-70
PDIA6	0.976	0.869	4.36827	3.23599	0.341756	1.50911e-78	3.9599e-74
COL1A2	1	0.993	38.0593	29.9459	0.335916	1.02449e-59	2.68826e-55
CTBS	0.594	0.326	0.66547	0.322274	0.332909	6.23556e-103	1.63621e-98
TENT5A	0.577	0.337	0.70415	0.35336	0.332507	3.45769e-79	9.07297e-75
PTP4A2	0.984	0.891	4.48076	3.35575	0.331454	2.95474e-80	7.75325e-76
MRPL20	0.966	0.84	3.53597	2.61384	0.327881	3.38684e-78	8.88706e-74
MINOS1	0.925	0.764	2.40539	1.72167	0.323326	1.83986e-78	4.8278e-74
SLC1A5	0.822	0.613	1.51301	1.00894	0.32298	2.44924e-66	6.4268e-62
SCN3A	0.357	0.072	0.330047	0.0646386	0.321113	1.15706e-198	3.03613e-194
ITGA11	0.824	0.655	2.05089	1.44249	0.320878	4.88194e-47	1.28102e-42
EBNA1BP2	0.782	0.616	1.65273	1.12473	0.320199	2.6544e-50	6.96513e-46
PALMD	0.247	0.008	0.258822	0.0088109	0.319419	0	0
ACTG1	1	0.995	31.0617	24.705	0.318799	1.00315e-41	2.63226e-37
FHL2	0.842	0.677	2.15191	1.53024	0.316952	1.88793e-51	4.95393e-47
SH3GLB1	0.944	0.779	2.44846	1.77365	0.314165	6.46363e-82	1.69606e-77
TUBA4A	0.566	0.261	0.602969	0.290699	0.312594	6.28181e-132	1.64835e-127
IGFBP5	0.346	0.211	0.828265	0.472606	0.312103	6.17066e-28	1.61918e-23
PDIA5	0.535	0.307	0.630232	0.313475	0.311689	9.89367e-75	2.5961e-70
PYCR1	0.708	0.491	1.06096	0.661332	0.310977	1.86037e-61	4.88162e-57
FKBP11	0.781	0.556	1.24299	0.80808	0.310964	3.4144e-68	8.95939e-64
AURKAIP1	0.984	0.883	4.93585	3.78837	0.309919	3.36762e-69	8.83664e-65
NR2F2	0.949	0.822	3.32382	2.49049	0.308878	7.85947e-59	2.06232e-54
SARS	0.875	0.686	1.78225	1.24669	0.308451	3.46408e-66	9.08975e-62
LMCD1	0.384	0.168	0.408266	0.138413	0.306896	5.17147e-89	1.35699e-84
PLOD1	0.71	0.47	0.923273	0.555621	0.306072	5.51164e-81	1.44625e-76

## Sheet: Cluster10_diff_with_annotation
Symbol	pct.1	pct.2	Cluster_10_Mean_UMI_Counts	Cluster_10_Other_Mean_UMI_Counts	Cluster_10_Log2_Fold_Change	Cluster_10_Pvalue	Cluster_10_AdjustPvalue
XIST	0.933	0.782	28.2468	2.29294	3.15083	0	0
ADAMTS6	0.58	0.433	12.2075	0.599184	3.04595	0	0
AC090673.1	0.507	0.139	7.04435	0.165898	2.78653	0	0
KCNQ1OT1	0.77	0.627	13.889	1.65761	2.48604	0	0
NEAT1	0.986	0.968	204.165	35.8226	2.47812	0	0
MALAT1	1	0.999	1389.95	316.252	2.13237	0	0
AHI1	0.702	0.706	9.39979	1.37586	2.13004	0	0
HMGA2	0.694	0.699	9.2125	1.56309	1.99438	0	0
MEG3	0.813	0.828	16.3306	3.37464	1.98608	0	0
ARID1B	0.533	0.472	4.60829	0.571706	1.83523	0	0
CARMN	0.434	0.345	3.92751	0.403327	1.81201	0	0
SRGAP3	0.476	0.384	4.1958	0.489071	1.80293	0	0
TRA2B	0.585	0.705	7.23015	1.41169	1.77087	0	0
APOLD1	0.434	0.45	4.15984	0.534307	1.74974	0	0
ANKRD28	0.536	0.617	5.68177	0.988658	1.74843	0	0
FTX	0.517	0.39	4.11294	0.523604	1.74666	0	0
KANSL1	0.469	0.393	3.6728	0.421707	1.71666	0	0
MUC20-OT1	0.509	0.44	3.89183	0.522978	1.68348	0	0
POLR2J3	0.486	0.426	3.71534	0.499643	1.65274	0	0
ANKRD36C	0.4	0.273	2.96536	0.281243	1.62991	0	0
SRGAP1	0.543	0.615	5.2043	1.00677	1.62839	0	0
C21orf58	0.268	0.267	2.91789	0.274525	1.62012	0	0
TLE4	0.431	0.476	4.01112	0.632406	1.61813	0	0
N4BP2L2	0.621	0.665	5.52309	1.18698	1.57662	0	0
VMP1	0.685	0.788	7.86677	2.00331	1.56185	0	0
AAK1	0.547	0.662	5.27564	1.1488	1.54623	0	0
CACNA1A	0.318	0.261	2.59414	0.252499	1.52084	0	0
MEG8	0.439	0.428	3.36482	0.526021	1.51615	0	0
DLG1	0.419	0.488	3.58137	0.605222	1.51301	0	0
FUS	0.753	0.849	9.70673	2.76393	1.5082	0	0
AL354733.3	0.239	0.067	2.02991	0.0657051	1.50747	0	0
LINC00882	0.268	0.209	2.38109	0.190745	1.50562	0	0
HERC4	0.429	0.469	3.49303	0.585975	1.50232	0	0
GABPB1-AS1	0.602	0.665	5.51883	1.30894	1.49738	0	0
PRH1	0.272	0.156	2.09437	0.122331	1.46315	0	0
SEC24D	0.493	0.593	4.12314	0.876867	1.4487	0	0
NKTR	0.521	0.581	4.12694	0.882796	1.44522	0	0
CYTOR	0.566	0.729	5.90375	1.54352	1.44055	0	0
SPG7	0.417	0.473	3.23751	0.563862	1.4381	0	0
PLCG2	0.209	0.533	3.95706	0.830053	1.4376	8.0508e-198	2.11253e-193
SYNJ2	0.625	0.729	5.67606	1.4667	1.43641	0	0
ITGA11	0.562	0.659	5.534	1.41619	1.43523	0	0
STARD4-AS1	0.227	0.12	1.98341	0.113133	1.42234	0	0
ITGA10	0.46	0.459	3.46123	0.687139	1.40286	0	0
C19orf25	0.311	0.393	2.65765	0.392574	1.39316	0	0
MIR4435-2HG	0.401	0.583	3.89282	0.86692	1.39001	0	0
SLC16A1-AS1	0.322	0.303	2.36344	0.291308	1.38111	0	0
DST	0.83	0.92	14.1539	4.83237	1.37753	0	0
MAML2	0.389	0.389	2.67894	0.431398	1.36187	0	0
CHD9	0.441	0.529	3.29693	0.674684	1.35942	0	0
DOCK5	0.403	0.51	3.2753	0.687766	1.34091	0	0
PHKB	0.412	0.453	2.86638	0.536989	1.33088	0	0
BACH1	0.341	0.404	2.66342	0.462545	1.32471	0	0
SLC8A1	0.313	0.418	2.69532	0.487152	1.31315	0	0
TSIX	0.237	0.084	1.70833	0.0984753	1.3019	2.37046e-286	6.22009e-282
PRKCA	0.353	0.485	2.89656	0.590018	1.29316	0	0
WDFY2	0.384	0.417	2.56329	0.456496	1.29071	0	0
NUTM2B-AS1	0.329	0.345	2.23843	0.325898	1.28832	0	0
LUC7L3	0.566	0.741	5.03773	1.51441	1.26379	0	0
TCF25	0.696	0.862	7.66082	2.6158	1.26019	0	0
ATXN2	0.362	0.469	2.67825	0.549035	1.24765	0	0
DIAPH3	0.311	0.535	3.94892	1.09378	1.24101	0	0
BICD1	0.325	0.363	2.2271	0.371837	1.23413	0	0
PDGFRB	0.547	0.695	5.01899	1.57446	1.22525	2.76676761671098e-322	7.25999822624961e-318
MMS22L	0.227	0.243	1.82355	0.216773	1.21445	0	0
KMT2C	0.4	0.483	2.71519	0.605208	1.21068	0	0
DDX5	0.779	0.947	14.2098	5.58056	1.20872	0	0
AC008522.1	0.187	0.166	1.71221	0.183629	1.19625	2.67237526391937e-314	7.01231269252443e-310
AC048341.1	0.33	0.211	1.83821	0.23956	1.19515	8.33374e-296	2.18677e-291
MIRLET7BHG	0.239	0.172	1.60969	0.139973	1.19488	0	0
SYNE1	0.377	0.483	2.7093	0.638754	1.17855	0	0
PRUNE2	0.422	0.487	2.91978	0.736358	1.17471	2.07087615454358e-319	5.43397902952237e-315
ANKLE2	0.388	0.555	3.00187	0.772915	1.17455	0	0
ANKRD12	0.543	0.721	4.70768	1.53044	1.17351	0	0
PNKP	0.254	0.314	1.86171	0.280075	1.16065	0	0
CDH13	0.465	0.663	3.8234	1.15793	1.1604	0	0
FNIP1	0.306	0.364	2.07896	0.383564	1.15405	0	0
SGIP1	0.311	0.214	1.69455	0.213591	1.15076	0	0
NAV2	0.273	0.376	2.1529	0.420235	1.15055	0	0
PNN	0.552	0.727	4.95351	1.69277	1.14465	0	0
GLS	0.389	0.51	2.6683	0.669642	1.13557	0	0
ASH1L	0.412	0.53	2.7537	0.714006	1.13094	0	0
UPF2	0.356	0.475	2.44411	0.574148	1.12956	0	0
GPATCH2L	0.329	0.369	2.02859	0.384834	1.12893	0	0
RGMB	0.439	0.641	3.92239	1.25117	1.12868	0	0
DCLK2	0.185	0.173	1.50276	0.145302	1.12779	0	0
MIR222HG	0.232	0.197	1.55943	0.172795	1.12587	0	0
SLC4A7	0.396	0.494	2.57753	0.640939	1.12444	0	0
SUGP2	0.351	0.43	2.21379	0.478003	1.12063	0	0
FANCA	0.154	0.186	1.49403	0.148701	1.11848	0	0
ABI2	0.365	0.465	2.32799	0.534178	1.11718	0	0
DDX17	0.538	0.713	4.19345	1.40194	1.11249	0	0
PCSK7	0.341	0.439	2.23177	0.498478	1.10882	0	0
CCNL1	0.303	0.401	2.11455	0.444613	1.10834	0	0
PILRB	0.209	0.173	1.45278	0.138892	1.10679	0	0
AL157938.3	0.145	0.049	1.24093	0.040914	1.10624	9.69936e-306	2.54511e-301
TTC14	0.353	0.402	2.1304	0.45425	1.10607	0	0
MIS18BP1	0.318	0.479	2.54716	0.652243	1.10224	0	0
TSC2	0.251	0.261	1.63764	0.230194	1.10036	0	0
RALGPS2	0.282	0.437	2.24579	0.522488	1.09214	0	0

[truncated: 3 more sheets: Cluster11_diff_with_annotation, Cluster12_diff_with_annotation, Sheet1]
